# Supplementary material for: Porcine Deltacoronavirus-like Particles Produced by a Single Recombinant Baculovirus Elicit Virus-Specific Immune Responses in Mice
Source: Viruses. 2023 Apr 29;15(5):1095. doi: 10.3390/v15051095 (PMC10221120; doi:10.3390/v15051095)
Supplement: Supplementary file 1 [file viruses-15-01095-s001.zip]

Archive with 1 entries (1 files):
- viruses-2318775-supplementary.pdf
